# Supplementary material for: Prevalence and socio-demographic correlates of tobacco and alcohol use in four sub-Saharan African countries: a cross-sectional study of middle-aged adults
Source: BMC Public Health. 2021 Jun 12;21:1126. doi: 10.1186/s12889-021-11084-1 (PMC8196437; doi:10.1186/s12889-021-11084-1)
Supplement: Supplementary file 1 — Additional file 1. [file 12889_2021_11084_MOESM1_ESM.xlsx]

## Sheet: Sheet1
Supplementary Table 1: Multivariate logistic regression of alcohol abuse (Problematic Alcohol consumption)
	Agincourt		Digkale		Nairobi		Nanoro		Navrongo		Soweto		All Cohort
	N=	1004	N=	1149	N=	1933	N=	2046	N=	1976			N=	8486
	aOR	95% CI	aOR	95% CI	aOR	95% CI	aOR	95% CI	aOR	95% CI	OR	95% CI	aOR	95% CI
Age (per year)	1.09	(0.99-1.21)	0.96	(0.93-1.00)	0.95	(0.92-0.98)	1.00	(0.98-1.03)	0.99	(0.97-1.00)	------		0.98	(0.97-0.99)
Sex(Men)	8.15	(01.34-49.66)	4.38	(02.54-7.54)	4.75	(2.81-8.02)	1.91	(1.36-2.69)	3.54	(2.75-4.54)	------		3.23	(2.72-3.82)
Socioecnomic Status (Lowest to highest)
1st Quintile (Ref)
2nd Quintile	0.83	(0.25-2.78)	0.73	(0.40-1.30)	0.54	(0.31-0.94)	1.82	(1.03-3.22)	1.02	(0.71-1.47)	------		0.95	(0.75-1.20)
3rd Quintile	1.23	(0.27-5.59)	0.69	(0.35-1.38)	0.48	(0.27-0.84)	2.70	(1.55-4.68)	1.13	(0.79-1.61)	------		1.07	(0.84-1.35)
4th Quintile	0.46	(0.10-2.03)	0 .69	(0.37-1.27)	0.35	(0.19-0.64)	3.80	(2.21-6.52)	1.30	(0.92-1.82)	------		1.16	(0.93-1.46)
5th Quintile	----		0.75	(0.41-1.35)	0.31	(0.17-0.58)	2.27	(1.31-3.95)	1.29	(0.89-1.85)	------		0.99	(0.78-1.25)
Highest level of education
No Formal education (Ref.)
Primary education	0.27	(0.08-0.90)	0.76	(0.39-1.49)	1.17	(0.47-2.91)	1.03	(0.68-1.56)	1.07	(0.81-1.41)	------		1.02	(0.84-1.24)
Secondary education	0.73	(0.20-2.76)	0.61	(0.31-1.20)	1.16	(0.45-2.97)	0.87	(0.45-1.69)	1.30	(0.90-1.89)	------		1.05	(0.84-1.33)
Tertiary education	----		0.12	(0.03-0.55)	1.90	(0.44-8.16)	1.09	(0.28-4.21)	1.70	(0.81-3.54)	------		1.06	(0.65-176)
Marital status
Never married or co-habited (Ref.)
Married/living with partner	0.66	(0.16-2.72)	1.34	(0.84-2.14)	1.44	(0.46-4.50)	3.41	(0.43-27.14)	2.60	(0.87-7.77)	------		1.30	(0.93-1.83)
Divorced/Widowed	1.13	(0.17-7.27)	1.70	(0.99-2.91)	2.12	(0.67-6.76)	4.42	(0.53-37.08)	2.61	(0.85-7.98)	------		1.61	(1.12-2.32)
Employment
Unemployed (Ref.)
Employed	0.50	(0.15-1.63)	1.56	(1.07-2.27)	1.24	(0.49-3.14)	0.36	(0.13-0.99)	0.71	(0.57-0.89)	------		0.91	(0.76-1.09)
Current smoker	6.67	(2.23-19.93)	7.67	(4.63-12.71)	4.38	(2.96-6.50)	2.38	(1.54-3.68)	2.93	(2.23-.3.85)			3.84	(3.24-4.57)
Smokeless tobacco users	2.41	(0.44-13.14)	3.55	(2.16-5.83)	2.18	(1.09-4.40)	1.78	(1.23-2.58)	1.59	(1.13-2.22)			2.07	(1.70-2.52)
aOR: adjusted odds ratio; 95%CI: 95% confidence interval
Ethnicity
	Zulu				Embu		Mossi		Kassena
	Xhosa				Kalenjin		Gourounsi	0.013	Nankana	0.048
	Ndebele				Kamba		Peulh		Bulsa
	Sotho				Kikuyu		Gourmatche		Dagaati
	Venda				Kisii		Dioula		Sisala
	Tsonga				Luhya		Bissa		Dagomba
	BaPedi				Luo		Dagara		Kusasi
	Swati				Maasai		Others		Mampruga
	Unknown				Meru				Frafra
	Others				Mijikenda				Other
					Somali
					Swahili
					Taita
					Others
