# Supplementary material for: Prevalence and socio-demographic correlates of tobacco and alcohol use in four sub-Saharan African countries: a cross-sectional study of middle-aged adults
Source: BMC Public Health. 2021 Jun 12;21:1126. doi: 10.1186/s12889-021-11084-1 (PMC8196437; doi:10.1186/s12889-021-11084-1)
Supplement: Supplementary file 2 — Additional file 2. [file 12889_2021_11084_MOESM2_ESM.xlsx]

## Sheet: Sheet1
Supplementary Table 2: Multivariate logistic regression of current smoking in men
	Agincourt		Digkale		Nairobi		Nanoro		Navrongo		Soweto		All Cohort
	N=	522	N=	353	N=	882	N=	1030	N=	917	N=	1022	N=	4734
	aOR	95% CI	aOR	95% CI	aOR	95% CI	aOR	95% CI	aOR	95% CI	aOR	95% CI	aOR	95% CI
Age (per year)	0.99	(0.95-1.04)	0.99	(0.94-1.04)	1.00	(0.97-1.04)	0.95	(0.92-0.99)	1.00	(0.98-1.03)	0.97	(0.94-0.99)	0.98	(0.97-0.99)
Socioecnomic Status (Lowest to highest)
1st Quintile (Ref)
2nd Quintile	0.89	(0.46-1.73)	1.56	(0.71-3.46)	0.85	(0.46-1.58)	0.95	(0.50-1.81)	1.18	(0.73-1.91)	0.56	(0.20-1.52)	0.90	(0.70-1.15)
3rd Quintile	0.78	(0.33-1.84)	1.49	(0.58-3.87)	0.60	(0.33-1.11)	0.75	(0.38-1.46)	0.94	(0.58-1.50)	0.67	(0.25-1.79)	0.83	(0.64-1.07)
4th Quintile	0.89	(0.45-1.74)	1.29	(0.55-3.03)	0.74	(0.39-1.39)	0.70	(0.35-1.40)	0.70	(0.44-1.10)	0.50	(0.19-1.29)	0.74	(0.58-0.95)
5th Quintile	0.43	(0.19-0.96)	1.53	(0.69-3.38)	0.44	(0.23-0.83)	0.71	(0.37-1.38)	0.46	(0.29-0.76)	0.54	(0.21-1.34)	0.62	(0.48-0.79)
Highest level of education
No Formal education (Ref.)
Primary education	2.43	(1.29-4.53)	2.32	(0.71-7.60)	0.93	(0.31-2.77)	1.68	(1.04-2.70)	1.41	(1.00-1.99)	0.91	(0.21-3.98)	1.39	(1.12-1.72)
Secondary education	1.95	(0.96-3.98)	1.84	(0.59-5.75)	0.98	(0.32-2.97)	1.69	(0.86-3.31)	0.65	(0.41-1.04)	1.01	(0.24-4.28)	1.22	(0.96-1.56)
Tertiary education	1.09	(0.28-4.21)	3.00	(0.60-14.99)	0.51	(0.09-2.79)	0.97	(0.19-4.83)	0.22	(0.06-0.79)	0.45	(0.10-2.02)	0.62	(0.42-0.91
Marital status
Never married or co-habited (Ref.)
Married/living with partner	0.89	(0.45-1.75)	0.58	(0.30-1.11)	0.16	(0.04-0.59)	0.42	(0.11-1.54)	0.70	(0.24-2.07)	0.42	(0.29-0.58)	0.50	(0.39-0.63)
Divorced/Widowed	1.27	(0.47-3.45)	0.83	(0.37-1.85)	0.48	(0.12-1.99)	----		1.06	(0.34-3.28)	0.74	(0.49-1.15)	0.88	(0.66-1.18)
Employment
Unemployed (Ref.)
Employed	0.76	(0.46-1.26)	0.82	(0.48-1.39)	1.04	(0.37-2.91)	0.55	(0.15-1.93)	1.22	(0.90-1.65)	0.72	(0.54-0.97)	0.88	(0.75-1.05)
Alcohol use
Never Consumed (Ref.)
Current non-problematic drinking	26.13	(11.48-59.45)	12.84	(5.31-31.00)	9.75	(5.44-17.46)	2.48	(1.43-4.29)	2.37	(1.19-4.72)	3.31	(2.46-4.46)	4.72	(3.85-5.79)
Current problematic drinking	60.96	(16.13-230.48)	22.61	(9.60-53.22)	10.55	(5.71-19.48)	4.61	(2.49-8.56)	4.74	(2.45-9.19)	----		7.75	(6.03-9.96)
Former alcohol consumer	3.79	(1.51-9.52)	3.14	(1.37-7.15)	2.18	(1.23-3.87)	2.47	(1.03-5.90)	1.84	(0.88-3.86)	----		1.79	(1.37-2.35)
aOR: adjusted odds ratio; 95%CI: 95% confidence interval
