# Supplementary material for: Prevalence and socio-demographic correlates of tobacco and alcohol use in four sub-Saharan African countries: a cross-sectional study of middle-aged adults
Source: BMC Public Health. 2021 Jun 12;21:1126. doi: 10.1186/s12889-021-11084-1 (PMC8196437; doi:10.1186/s12889-021-11084-1)
Supplement: Supplementary file 3 — Additional file 3. [file 12889_2021_11084_MOESM3_ESM.xlsx]

## Sheet: Sheet1
Supplementary Table 3: Multivariate logistic regression of current smokeless tobacco use in the cohort
	Agincourt		Digkale		Nairobi		Nanoro		Navrongo		Soweto		All Cohort
	N=	1382	N=	1148	N=	1933	N=	2028	N=	1976			N=	8485
	aOR	95% CI	aOR	95% CI	aOR	95% CI	aOR	95% CI	aOR	95% CI	OR	95% CI	aOR	95% CI
Age (per year)	1.02	(0.96-1.08)	1.07	(1.04-1.10)	0.99	(0.95-1.04)	1.09	(1.06-1.11)	1.08	(1.05-1.11)	------		1.06	(1.05-1.08)
Sex (Men)	0.08	(0.03-0.23)	0.14	(0.08-0.24)	1.27	(0.59-2.76)	0.16	(0.11-0.22)	1.24	(0.82-1.88)	------		0.30	(0.24-0.37)
Socioecnomic Status (Lowest to highest)
1st Quintile (Ref)
2nd Quintile	1.74	(0.78-3.92)	0.96	(0.58-1.62)	0.88	(0.32-2.43)	0.94	(0.64-1.38)	0.89	(0.56-1.43)	------		0.96	(0.77-1.21)
3rd Quintile	0.46	(0.13-1.57)	1.03	(0.58-1.83)	1.90	(0.77-4.71)	0.81	(0.55-1.20)	1.09	(0.69-1.71)	------		0.99	(0.79-1.26)
4th Quintile	1.08	(0.46-2.57)	1.07	(0.64-1.80)	2.16	(0.85-5.47)	0.68	(0.45-1.02)	0.72	(0.45-1.14)	------		0.88	(0.70-1.11)
5th Quintile	0.44	(0.15-1.32)	0.80	(0.48-1.35)	1.58	(0.60-4.18)	0.77	(0.52-1.14)	0.46	(0.26-0.81)	------		0.73	(0.58-0.93)
Highest level of education
No Formal education (Ref.)
Primary education	1.12	(0.59-2.12)	0.84	(0.50-1.44)	0.47	(0.19-1.17)	0.21	(0.10-0.44)	0.88	(0.57-1.36)	------		0.66	(0.52-0.82)
Secondary education	0.53	(0.20-1.39)	0.60	(0.35-1.02)	0.30	(0.11-0.82)	0.23	(0.05-1.02)	0.59	(0.29-1.20)	------		0.53	(0.40-0.70)
Tertiary education	0.60	(0.07-5.15)	0.23	(0.07-0.79)	0.33	(0.03-3.28)	------		0.34	(0.04-2.67)	------		0.27	(0.12-0.61)
											------
Marital status
Never married or co-habited (Ref.)
Married/living with partner	0.99	(0.32-3.08)	1.05	(0.72-1.53)	0.92	(0.20-4.30)	0.25	(0.05-1.23)	1.83	(0.22-15.11)	------		1.04	(0.77-1.40)
Divorced/Widowed	1.70	(0.51-5.72)	1.11	(0.73-1.68)	1.02	(0.21-4.84)	0.32	(0.06-1.61)	1.75	(0.21-14.78)	------		1.05	(0.76-1.44)
											------
											------
Employment
Unemployed (Ref.)											------
Employed	0.68	(0.36-1.30)	1.10	(0.81-1.48)	0.39	(0.16-0.95)	1.45	(0.29-7.29)	0.86	(0.63-1.17)	------		0.93	(0.77-1.12)
											------
Alcohol use
Never Consumed (Ref.)
Current non-problematic drinking	20.36	(9.09-45.60)	3.24	(1.82-5.76)	6.08	(2.40-15.46)	2.20	(1.59-3.05)	2.00	(1.11-3.62)	------		2.99	(2.41-3.70)
Current problematic drinking	23.86	(3.88-146.70)	8.46	(4.72-15.15)	5.92	(2.19-16.03)	3.26	(2.07-5.12)	2.56	(1.38-4.77)	------		4.52	(3.50-5.83)
Former alcohol consumer	8.40	(4.06-17.38)	4.45	(3.00-6.60)	3.36	(1.46-7.76)	2.02	(1.29-3.17)	1.37	(0.72-2.61)	------		2.74	(2.21-3.39)
Smoking status
Never Smoked (Ref.)
Current smoker	1.56	(0.48-5.03)	0.18	(0.09-0.36)	1.62	(0.71-3.72)	0.30	(0.09-0.99)	0.22	(0.12-0.41)	------		0.37	(0.26-0.51)
Former smoker	0.71	(0.18-2.81)	0.43	(0.22-0.83)	3.60	(1.84-7.04)	0.96	(0.45-2.06)	1.53	(0.95-2.45)	------		1.58	(1.20-2.09)
aOR: adjusted odds ratio; 95%CI: 95% confidence interval
