# Supplementary material for: Prevalence and socio-demographic correlates of tobacco and alcohol use in four sub-Saharan African countries: a cross-sectional study of middle-aged adults
Source: BMC Public Health. 2021 Jun 12;21:1126. doi: 10.1186/s12889-021-11084-1 (PMC8196437; doi:10.1186/s12889-021-11084-1)
Supplement: Supplementary file 4 — Additional file 4. [file 12889_2021_11084_MOESM4_ESM.xlsx]

## Sheet: Sheet1
Supplementary Table 4: Multivariate logistic regression of smoking cessation in men
	Agincourt		Digkale		Nairobi		Nanoro		Navrongo		Soweto		All Cohort
													N=	2102
		95% CI		95% CI		95% CI		95% CI		95% CI		95% CI	aOR	95% CI
Age (per year)	------		NS		NS								1.04	(1.01-1.07)
Socioecnomic Status (Lowest to highest)	------
1st Quintile (Ref)	------
2nd Quintile	------		NS		NS								1.46	(0.82-2.62)
3rd Quintile	------		NS		NS								1.58	(0.87-2.87)
4th Quintile	------		NS		NS								1.90	(1.10-3.29)
5th Quintile	------		NS		NS								1.90	(1.09-3.33)
Highest level of education	------
No Formal education (Ref.)	------
Primary	------		0.19	(0.05-0.78)	NS								0.92	(0.56-1.52)
Secondary	------		NS		NS								1.24	(0.73-2.11)
Tertiary	------		NS		NS								2.01	(0.99-4.05)
	------
Marital status	------
Never married or co-habited (Ref.)	------
Married/living with partner	------		2.65	(1.15-6.09)	NS								1.73	(1.16-2.56)
Divorced/Widowed	------		NS		NS								1.25	(0.76-2.04)
Employment	------
Unemployed (Ref.)	------
Employed	------		NS		NS								1.21	(0.91-1.63)
	------
Alcohol use	------
Never Consumed (Ref.)	------
Current non-problematic drinking	------		0.14	(0.04-0.48)	0.41	(0.18-0.96)							0.38	(0.27-0.55)
Current problematic drinking	------		0.21	(0.07-0.61)	NS								0.37	(0.19-0.74)
Former alcohol consumer	------		NS		3.7	(1.70-8.12)							2.07	(1.19-3.60)
aOR: adjusted odds ratio; 95%CI: 95% confidence interval
